# Supplementary material for: Drug-eluting balloon to treat immediate post-coronary artery bypass grafting ST-elevation myocardial infarction: a case report
Source: Eur Heart J Case Rep. 2024 May 15;8(6):ytae245. doi: 10.1093/ehjcr/ytae245 (PMC11144022; doi:10.1093/ehjcr/ytae245)
Supplement: ytae245_Supplementary_Data [file ytae245_supplementary_data.zip]

Archive with 3 entries (3 files):
- Video 1_Pre_DEB_Native_Vessel_Angiogram.mp4
- Video 2_Post_DEB_Competitive_LAD_Flow.mp4
- Video 3_Post_DEB_LIMA_Flow.mp4
